# Supplementary material for: Sex Differences in Early Programming by Maternal High Fat Diet Induced-Obesity and Fish Oil Supplementation in Mice
Source: Nutrients. 2021 Oct 21;13(11):3703. doi: 10.3390/nu13113703 (PMC8625698; doi:10.3390/nu13113703)
Supplement: Supplementary file 1 [file nutrients-13-03703-s001.zip]

Archive with 1 entries (1 files):
- nutrients-1409994-supplementary.pdf
